# Supplementary material for: Determinants of Cofactor Specificity for the Glucose-6-Phosphate Dehydrogenase from Escherichia coli: Simulation, Kinetics and Evolutionary Studies
Source: PLoS One. 2016 Mar 24;11(3):e0152403. doi: 10.1371/journal.pone.0152403 (PMC4807051; doi:10.1371/journal.pone.0152403)
Supplement: S1 Table — PDB and UniprotKB identifiers of the 31 sequences that were used to generate the Bayesian tree of Fig 6. (XLSX) [file pone.0152403.s002.xlsx]

## Sheet: Table S1
Organism	PDB ID	UniprotKB ID
Leuconostoc mesenteroides	1H9A	-
Mycobacterium avium	4LGV	-
Gluconobacter oxydans	-	Q5FUK8
Burkholderia multivorans	-	A9ALT1,A9AET5
Gluconacetobacter hansenii	-	D5QGN0,D5QB32,D5QBE2
Thermotoga maritima	-	Q9X0N9
Aquifex aeolicus	-	G8JZS3
Escherichia coli	-	P0AC53
Pseudomonas aeruginosa	-	O68282
Zymomonas mobilis	-	I6YI01
Azotobacter vinelandii	-	M9XWT1,M9XST2
Pseudomonas fluorescens	-	A0A010STJ2,W2FKB0
Bacillus licheniformis	-	Q65HN5
Synechocystis sp.	-	P73411
Chlamydophila pneumoniae	-	Q9Z8U6
Borrelia burgdorferi	-	O51581
Methylobacterium aquaticum	-	A0A0C6F873
Methylobacterium sp	-	I9CHP5
Methylobacterium radiotolerans	-	B1M3E1
Methylobacterium extorquens	-	H1KPJ6, C5B1S0
Novosphingobium sp.	-	J2P6R6
Bradyrhizobium sp.	-	A5EUD2
Ferrimicrobium acidiphilum	-	A0A0D8FTF9
Acidimicrobium ferrooxidans	-	C7M0D6
Conexibacter woesei	-	D3F8G8
